# Supplementary material for: Light-Actuated Liquid Crystal Elastomer Prepared by Projection Display
Source: Materials (Basel). 2021 Nov 27;14(23):7245. doi: 10.3390/ma14237245 (PMC8658156; doi:10.3390/ma14237245)
Supplement: Supplementary file 1 [file materials-14-07245-s001.zip]

Archive with 1 entries (1 files):
- materials-1477776-supplementary.mp4
